# Supplementary material for: Importance of Interface in the Coarse-Grained Model of CNT /Epoxy Nanocomposites
Source: Nanomaterials (Basel). 2019 Oct 17;9(10):1479. doi: 10.3390/nano9101479 (PMC6835526; doi:10.3390/nano9101479)
Supplement: Supplementary file 1 [file nanomaterials-09-01479-s001.zip]

Archive with 57 entries (52 files):
- Definitions/
- Definitions/chicago2.bst
- Definitions/journalnames.tex
- Definitions/logo-ccby-eps-converted-to.pdf
- Definitions/logo-ccby.eps
- Definitions/logo-mdpi-eps-converted-to.pdf
- Definitions/logo-mdpi.eps
- Definitions/logo-orcid.eps
- Definitions/logo-updates.pdf
- Definitions/mdpi.bst
- Definitions/mdpi.cls
- Definitions/mdpi.synctex.gz(busy)
- Definitions/nanomaterials-logo-eps-converted-to.pdf
- Definitions/nanomaterials-logo.eps
- Figures/
- Figures/FigureS1.pdf
- Figures/FigureS2.pdf
- Figures/FigureS3.pdf
- Figures/FigureS4.pdf
- nanomaterials-593284-supplementary/
- nanomaterials-593284-supplementary/Definitions/
- nanomaterials-593284-supplementary/Definitions/chicago2.bst
- nanomaterials-593284-supplementary/Definitions/journalnames.tex
- nanomaterials-593284-supplementary/Definitions/logo-ccby-eps-converted-to.pdf
- nanomaterials-593284-supplementary/Definitions/logo-ccby.eps
- nanomaterials-593284-supplementary/Definitions/logo-mdpi-eps-converted-to.pdf
- nanomaterials-593284-supplementary/Definitions/logo-mdpi.eps
- nanomaterials-593284-supplementary/Definitions/logo-orcid.eps
- nanomaterials-593284-supplementary/Definitions/logo-updates.pdf
- nanomaterials-593284-supplementary/Definitions/mdpi.bst
- nanomaterials-593284-supplementary/Definitions/mdpi.cls
- nanomaterials-593284-supplementary/Definitions/mdpi.synctex.gz(busy)
- nanomaterials-593284-supplementary/Definitions/nanomaterials-logo-eps-converted-to.pdf
- nanomaterials-593284-supplementary/Definitions/nanomaterials-logo.eps
- nanomaterials-593284-supplementary/Figures/
- nanomaterials-593284-supplementary/Figures/FigureS1.pdf
- nanomaterials-593284-supplementary/Figures/FigureS2.pdf
- nanomaterials-593284-supplementary/Figures/FigureS3.pdf
- nanomaterials-593284-supplementary/Figures/FigureS4.pdf
- nanomaterials-593284-supplementary/SI.aux
- nanomaterials-593284-supplementary/SI.bbl
- nanomaterials-593284-supplementary/SI.blg
- nanomaterials-593284-supplementary/SI.log
- nanomaterials-593284-supplementary/SI.out
- nanomaterials-593284-supplementary/SI.pdf
- nanomaterials-593284-supplementary/SI.spl
- nanomaterials-593284-supplementary/SI.synctex.gz
- nanomaterials-593284-supplementary/SI.tex
- SI.aux
- SI.bbl
- SI.blg
- SI.log
- SI.out
- SI.pdf
- SI.spl
- SI.synctex.gz
- SI.tex
