# Supplementary material for: Importance of Interface in the Coarse-Grained Model of CNT /Epoxy Nanocomposites
Source: Nanomaterials (Basel). 2019 Oct 17;9(10):1479. doi: 10.3390/nano9101479 (PMC6835526; doi:10.3390/nano9101479)
Supplement: Supplementary file 1 [file nanomaterials-09-01479-s001.zip › nanomaterials-593284-supplementary/SI.bbl]

\begin{thebibliography}{1}
\expandafter\ifx\csname url\endcsname\relax
  \def\url#1{\texttt{#1}}\fi
\expandafter\ifx\csname urlprefix\endcsname\relax\def\urlprefix{URL }\fi
\expandafter\ifx\csname href\endcsname\relax
  \def\href#1#2{#2} \def\path#1{#1}\fi

\bibitem{DUAN2019108130}
K.~Duan, Y.~He, Y.~Li, J.~Liu, J.~Zhang, Y.~Hu, R.~Lin, X.~Wang, W.~Deng,
  L.~Li, Machine-learning assisted coarse-grained model for epoxies over wide
  ranges of temperatures and cross-linking degrees, Materials \& Design 183
  (2019) 108130.

\bibitem{Buehler2006Mesoscale}
Buehler, M.~J., Mesoscale modeling of mechanics of carbon nanotubes:
  Self-assembly, self-folding, and fracture, Journal of Materials Research
  21~(11) (2006) 2855--2869.

\end{thebibliography}
