# Supplementary material for: Importance of Interface in the Coarse-Grained Model of CNT /Epoxy Nanocomposites
Source: Nanomaterials (Basel). 2019 Oct 17;9(10):1479. doi: 10.3390/nano9101479 (PMC6835526; doi:10.3390/nano9101479)
Supplement: Supplementary file 1 [file nanomaterials-09-01479-s001.zip › nanomaterials-593284-supplementary/SI.blg]

This is BibTeX, Version 0.99d (TeX Live 2018/W32TeX)
Capacity: max_strings=100000, hash_size=100000, hash_prime=85009
The top-level auxiliary file: SI.aux
The style file: elsarticle-num.bst
Database file #1: SI.bib
You've used 2 entries,
            2937 wiz_defined-function locations,
            684 strings with 5576 characters,
and the built_in function-call counts, 715 in all, are:
= -- 56
> -- 38
< -- 0
+ -- 14
- -- 12
* -- 60
:= -- 126
add.period$ -- 2
call.type$ -- 2
change.case$ -- 2
chr.to.int$ -- 0
cite$ -- 2
duplicate$ -- 16
empty$ -- 65
format.name$ -- 14
if$ -- 164
int.to.chr$ -- 0
int.to.str$ -- 2
missing$ -- 2
newline$ -- 14
num.names$ -- 2
pop$ -- 10
preamble$ -- 1
purify$ -- 0
quote$ -- 0
skip$ -- 34
stack$ -- 0
substring$ -- 45
swap$ -- 2
text.length$ -- 0
text.prefix$ -- 0
top$ -- 0
type$ -- 0
warning$ -- 0
while$ -- 4
width$ -- 3
write$ -- 23
