# Supplementary material for: Importance of Interface in the Coarse-Grained Model of CNT /Epoxy Nanocomposites
Source: Nanomaterials (Basel). 2019 Oct 17;9(10):1479. doi: 10.3390/nano9101479 (PMC6835526; doi:10.3390/nano9101479)
Supplement: Supplementary file 1 [file nanomaterials-09-01479-s001.zip › nanomaterials-593284-supplementary/SI.spl]

\g@addto@macro\@biboptions{,sort&compress}
