# Supplementary material for: Importance of Interface in the Coarse-Grained Model of CNT /Epoxy Nanocomposites
Source: Nanomaterials (Basel). 2019 Oct 17;9(10):1479. doi: 10.3390/nano9101479 (PMC6835526; doi:10.3390/nano9101479)
Supplement: Supplementary file 1 [file nanomaterials-09-01479-s001.zip › SI.aux]

\relax 
\providecommand\hyper@newdestlabel[2]{}
\bibstyle{Definitions/mdpi}
\providecommand\HyperFirstAtBeginDocument{\AtBeginDocument}
\HyperFirstAtBeginDocument{\ifx\hyper@anchor\@undefined
\global\let\oldcontentsline\contentsline
\gdef\contentsline#1#2#3#4{\oldcontentsline{#1}{#2}{#3}}
\global\let\oldnewlabel\newlabel
\gdef\newlabel#1#2{\newlabelxx{#1}#2}
\gdef\newlabelxx#1#2#3#4#5#6{\oldnewlabel{#1}{{#2}{#3}}}
\AtEndDocument{\ifx\hyper@anchor\@undefined
\let\contentsline\oldcontentsline
\let\newlabel\oldnewlabel
\fi}
\fi}
\global\let\hyper@last\relax 
\gdef\HyperFirstAtBeginDocument#1{#1}
\providecommand\HyField@AuxAddToFields[1]{}
\providecommand\HyField@AuxAddToCoFields[2]{}
\@writefile{lof}{\contentsline {figure}{\numberline {S1}{\ignorespaces Simulation models for determining the interface cohesive energy for CNT/epoxy nanocomposites. (a) All-atomic model, and (b) Coarse-grained model (the degree of cross-linking $\lambda $ for CNT is 10 \r A). \relax }}{2}{figure.caption.1}\protected@file@percent }
\providecommand*\caption@xref[2]{\@setref\relax\@undefined{#1}}
\newlabel{fig:fig1_models}{{S1}{2}{Simulation models for determining the interface cohesive energy for CNT/epoxy nanocomposites. (a) All-atomic model, and (b) Coarse-grained model (the degree of cross-linking $\lambda $ for CNT is 10 \AA ). \relax }{figure.caption.1}{}}
\newlabel{fig:fig1_models@cref}{{[figure][1][]S1}{[1][2][]2}}
\citation{duan2019md}
\citation{duan2019md}
\citation{duan2019md}
\citation{duan2019md}
\@writefile{lot}{\contentsline {table}{\numberline {S1}{\ignorespaces CG force field for cross-linked epoxy over wide ranges of degrees of cross-linking and temperatures\nobreakspace  {}\cite  {duan2019md}.\relax }}{4}{table.caption.2}\protected@file@percent }
\newlabel{table:table 1}{{S1}{4}{CG force field for cross-linked epoxy over wide ranges of degrees of cross-linking and temperatures~\cite {duan2019md}.\relax }{table.caption.2}{}}
\newlabel{table:table 1@cref}{{[table][1][]S1}{[1][4][]4}}
\newlabel{eq1}{{1}{4}{}{equation.0.1}{}}
\newlabel{eq1@cref}{{[equation][1][]1}{[1][4][]4}}
\newlabel{eq2}{{2}{4}{}{equation.0.2}{}}
\newlabel{eq2@cref}{{[equation][2][]2}{[1][4][]4}}
\newlabel{eq3}{{3}{4}{}{equation.0.3}{}}
\newlabel{eq3@cref}{{[equation][3][]3}{[1][4][]4}}
\citation{Buehler2006Mesoscale}
\@writefile{lot}{\contentsline {table}{\numberline {S2}{\ignorespaces The CG force fields for (5,5) CNT with different values of $\lambda $.\relax }}{5}{table.caption.3}\protected@file@percent }
\newlabel{table:table 2}{{S2}{5}{The CG force fields for (5,5) CNT with different values of $\lambda $.\relax }{table.caption.3}{}}
\newlabel{table:table 2@cref}{{[table][2][]S2}{[1][5][]5}}
\@writefile{lof}{\contentsline {figure}{\numberline {S2}{\ignorespaces Atomic configuration of (a) the fully relaxed AA model of CNTs/epoxy nanocomposites, and (b) its CG counterpart and the illustration of how to determine the RDF curves. \relax }}{6}{figure.caption.4}\protected@file@percent }
\newlabel{fig:fig1}{{S2}{6}{Atomic configuration of (a) the fully relaxed AA model of CNTs/epoxy nanocomposites, and (b) its CG counterpart and the illustration of how to determine the RDF curves. \relax }{figure.caption.4}{}}
\newlabel{fig:fig1@cref}{{[figure][2][]S2}{[1][6][]6}}
\@writefile{lof}{\contentsline {figure}{\numberline {S3}{\ignorespaces Distribution state of (a) 'A' particles, (b) 'B' particles, (c) 'C' particles, and (d) 'D' particles. It should be mentioned that these coarse-grained configurations were obtained by mapping the equilibrated AA model.\relax }}{7}{figure.caption.5}\protected@file@percent }
\newlabel{fig:figs2}{{S3}{7}{Distribution state of (a) 'A' particles, (b) 'B' particles, (c) 'C' particles, and (d) 'D' particles. It should be mentioned that these coarse-grained configurations were obtained by mapping the equilibrated AA model.\relax }{figure.caption.5}{}}
\newlabel{fig:figs2@cref}{{[figure][3][]S3}{[1][7][]7}}
\@writefile{lof}{\contentsline {figure}{\numberline {S4}{\ignorespaces Distribution state of epoxy beads for CG model (a) 'A' particles, (b) 'B' particles, (c) 'C' particles, and (d) 'D' particles.\relax }}{8}{figure.caption.6}\protected@file@percent }
\newlabel{fig:figs3}{{S4}{8}{Distribution state of epoxy beads for CG model (a) 'A' particles, (b) 'B' particles, (c) 'C' particles, and (d) 'D' particles.\relax }{figure.caption.6}{}}
\newlabel{fig:figs3@cref}{{[figure][4][]S4}{[1][8][]8}}
\bibcite{duan2019md}{{1}{2019}{{Duan \em  {et~al.}}}{{Duan, He, Li, Liu, Zhang, Hu, Lin, Wang, Deng, and Li}}}
\bibcite{Buehler2006Mesoscale}{{2}{2006}{{Buehler and J.}}{{}}}
\@writefile{toc}{\contentsline {section}{References}{9}{figure.caption.6}\protected@file@percent }
\newlabel{LastPage}{{}{9}{}{page.9}{}}
\xdef\lastpage@lastpage{9}
\xdef\lastpage@lastpageHy{9}
\expandafter\ifx\csname c@page@totc\endcsname\relax\newcounter{page@totc}\fi\setcounter{page@totc}{10}
