# Supplementary material for: Importance of Interface in the Coarse-Grained Model of CNT /Epoxy Nanocomposites
Source: Nanomaterials (Basel). 2019 Oct 17;9(10):1479. doi: 10.3390/nano9101479 (PMC6835526; doi:10.3390/nano9101479)
Supplement: Supplementary file 1 [file nanomaterials-09-01479-s001.zip › SI.log]

This is pdfTeX, Version 3.14159265-2.6-1.40.19 (TeX Live 2018/W32TeX) (preloaded format=pdflatex 2018.12.16)  17 OCT 2019 16:01
entering extended mode
 restricted \write18 enabled.
 %&-line parsing enabled.
**SI.tex
(./SI.tex
LaTeX2e <2018-12-01>
(./Definitions/mdpi.cls
Document Class: Definitions/mdpi 24/05/2019 MDPI paper class
(d:/texlive/texlive/2018/texmf-dist/tex/latex/base/article.cls
Document Class: article 2018/09/03 v1.4i Standard LaTeX document class
(d:/texlive/texlive/2018/texmf-dist/tex/latex/base/size10.clo
File: size10.clo 2018/09/03 v1.4i Standard LaTeX file (size option)
)
\c@part=\count80
\c@section=\count81
\c@subsection=\count82
\c@subsubsection=\count83
\c@paragraph=\count84
\c@subparagraph=\count85
\c@figure=\count86
\c@table=\count87
\abovecaptionskip=\skip41
\belowcaptionskip=\skip42
\bibindent=\dimen102
)
(d:/texlive/texlive/2018/texmf-dist/tex/latex/base/fontenc.sty
Package: fontenc 2018/08/11 v2.0j Standard LaTeX package

(d:/texlive/texlive/2018/texmf-dist/tex/latex/base/t1enc.def
File: t1enc.def 2018/08/11 v2.0j Standard LaTeX file
LaTeX Font Info:    Redeclaring font encoding T1 on input line 48.
))
(d:/texlive/texlive/2018/texmf-dist/tex/latex/base/inputenc.sty
Package: inputenc 2018/08/11 v1.3c Input encoding file
\inpenc@prehook=\toks14
\inpenc@posthook=\toks15
)
(d:/texlive/texlive/2018/texmf-dist/tex/latex/tools/calc.sty
Package: calc 2017/05/25 v4.3 Infix arithmetic (KKT,FJ)
\calc@Acount=\count88
\calc@Bcount=\count89
\calc@Adimen=\dimen103
\calc@Bdimen=\dimen104
\calc@Askip=\skip43
\calc@Bskip=\skip44
LaTeX Info: Redefining \setlength on input line 80.
LaTeX Info: Redefining \addtolength on input line 81.
\calc@Ccount=\count90
\calc@Cskip=\skip45
)
(d:/texlive/texlive/2018/texmf-dist/tex/latex/tools/indentfirst.sty
Package: indentfirst 1995/11/23 v1.03 Indent first paragraph (DPC)
)
(d:/texlive/texlive/2018/texmf-dist/tex/latex/fancyhdr/fancyhdr.sty
Package: fancyhdr 2017/06/30 v3.9a Extensive control of page headers and footer
s
\f@nch@headwidth=\skip46
\f@nch@O@elh=\skip47
\f@nch@O@erh=\skip48
\f@nch@O@olh=\skip49
\f@nch@O@orh=\skip50
\f@nch@O@elf=\skip51
\f@nch@O@erf=\skip52
\f@nch@O@olf=\skip53
\f@nch@O@orf=\skip54
)
(d:/texlive/texlive/2018/texmf-dist/tex/latex/graphics/graphicx.sty
Package: graphicx 2017/06/01 v1.1a Enhanced LaTeX Graphics (DPC,SPQR)

(d:/texlive/texlive/2018/texmf-dist/tex/latex/graphics/keyval.sty
Package: keyval 2014/10/28 v1.15 key=value parser (DPC)
\KV@toks@=\toks16
)
(d:/texlive/texlive/2018/texmf-dist/tex/latex/graphics/graphics.sty
Package: graphics 2017/06/25 v1.2c Standard LaTeX Graphics (DPC,SPQR)

(d:/texlive/texlive/2018/texmf-dist/tex/latex/graphics/trig.sty
Package: trig 2016/01/03 v1.10 sin cos tan (DPC)
)
(d:/texlive/texlive/2018/texmf-dist/tex/latex/graphics-cfg/graphics.cfg
File: graphics.cfg 2016/06/04 v1.11 sample graphics configuration
)
Package graphics Info: Driver file: pdftex.def on input line 99.

(d:/texlive/texlive/2018/texmf-dist/tex/latex/graphics-def/pdftex.def
File: pdftex.def 2018/01/08 v1.0l Graphics/color driver for pdftex
))
\Gin@req@height=\dimen105
\Gin@req@width=\dimen106
)
(d:/texlive/texlive/2018/texmf-dist/tex/latex/oberdiek/epstopdf.sty
Package: epstopdf 2016/05/15 v2.6 Conversion with epstopdf on the fly (HO)

(d:/texlive/texlive/2018/texmf-dist/tex/latex/oberdiek/epstopdf-base.sty
Package: epstopdf-base 2016/05/15 v2.6 Base part for package epstopdf

(d:/texlive/texlive/2018/texmf-dist/tex/generic/oberdiek/infwarerr.sty
Package: infwarerr 2016/05/16 v1.4 Providing info/warning/error messages (HO)
)
(d:/texlive/texlive/2018/texmf-dist/tex/latex/oberdiek/grfext.sty
Package: grfext 2016/05/16 v1.2 Manage graphics extensions (HO)

(d:/texlive/texlive/2018/texmf-dist/tex/generic/oberdiek/kvdefinekeys.sty
Package: kvdefinekeys 2016/05/16 v1.4 Define keys (HO)

(d:/texlive/texlive/2018/texmf-dist/tex/generic/oberdiek/ltxcmds.sty
Package: ltxcmds 2016/05/16 v1.23 LaTeX kernel commands for general use (HO)
)))
(d:/texlive/texlive/2018/texmf-dist/tex/latex/oberdiek/kvoptions.sty
Package: kvoptions 2016/05/16 v3.12 Key value format for package options (HO)

(d:/texlive/texlive/2018/texmf-dist/tex/generic/oberdiek/kvsetkeys.sty
Package: kvsetkeys 2016/05/16 v1.17 Key value parser (HO)

(d:/texlive/texlive/2018/texmf-dist/tex/generic/oberdiek/etexcmds.sty
Package: etexcmds 2016/05/16 v1.6 Avoid name clashes with e-TeX commands (HO)

(d:/texlive/texlive/2018/texmf-dist/tex/generic/oberdiek/ifluatex.sty
Package: ifluatex 2016/05/16 v1.4 Provides the ifluatex switch (HO)
Package ifluatex Info: LuaTeX not detected.
)
Package etexcmds Info: Could not find \expanded.
(etexcmds)             That can mean that you are not using pdfTeX 1.50 or
(etexcmds)             that some package has redefined \expanded.
(etexcmds)             In the latter case, load this package earlier.
)))
(d:/texlive/texlive/2018/texmf-dist/tex/generic/oberdiek/pdftexcmds.sty
Package: pdftexcmds 2018/09/10 v0.29 Utility functions of pdfTeX for LuaTeX (HO
)

(d:/texlive/texlive/2018/texmf-dist/tex/generic/oberdiek/ifpdf.sty
Package: ifpdf 2018/09/07 v3.3 Provides the ifpdf switch
)
Package pdftexcmds Info: LuaTeX not detected.
Package pdftexcmds Info: \pdf@primitive is available.
Package pdftexcmds Info: \pdf@ifprimitive is available.
Package pdftexcmds Info: \pdfdraftmode found.
)
Package epstopdf-base Info: Redefining graphics rule for `.eps' on input line 4
38.
Package grfext Info: Graphics extension search list:
(grfext)             [.pdf,.png,.jpg,.mps,.jpeg,.jbig2,.jb2,.PDF,.PNG,.JPG,.JPE
G,.JBIG2,.JB2,.eps]
(grfext)             \AppendGraphicsExtensions on input line 456.

(d:/texlive/texlive/2018/texmf-dist/tex/latex/latexconfig/epstopdf-sys.cfg
File: epstopdf-sys.cfg 2010/07/13 v1.3 Configuration of (r)epstopdf for TeX Liv
e
)))
(d:/texlive/texlive/2018/texmf-dist/tex/latex/lastpage/lastpage.sty
Package: lastpage 2015/03/29 v1.2m Refers to last page's name (HMM; JPG)
)
(d:/texlive/texlive/2018/texmf-dist/tex/latex/base/ifthen.sty
Package: ifthen 2014/09/29 v1.1c Standard LaTeX ifthen package (DPC)
)
(d:/texlive/texlive/2018/texmf-dist/tex/latex/lineno/lineno.sty
Package: lineno 2005/11/02 line numbers on paragraphs v4.41
\linenopenalty=\count91
\output=\toks17
\linenoprevgraf=\count92
\linenumbersep=\dimen107
\linenumberwidth=\dimen108
\c@linenumber=\count93
\c@pagewiselinenumber=\count94
\c@LN@truepage=\count95
\c@internallinenumber=\count96
\c@internallinenumbers=\count97
\quotelinenumbersep=\dimen109
\bframerule=\dimen110
\bframesep=\dimen111
\bframebox=\box27
LaTeX Info: Redefining \\ on input line 3056.
)
(d:/texlive/texlive/2018/texmf-dist/tex/latex/float/float.sty
Package: float 2001/11/08 v1.3d Float enhancements (AL)
\c@float@type=\count98
\float@exts=\toks18
\float@box=\box28
\@float@everytoks=\toks19
\@floatcapt=\box29
)
(d:/texlive/texlive/2018/texmf-dist/tex/latex/amsmath/amsmath.sty
Package: amsmath 2018/12/01 v2.17b AMS math features
\@mathmargin=\skip55

For additional information on amsmath, use the `?' option.
(d:/texlive/texlive/2018/texmf-dist/tex/latex/amsmath/amstext.sty
Package: amstext 2000/06/29 v2.01 AMS text

(d:/texlive/texlive/2018/texmf-dist/tex/latex/amsmath/amsgen.sty
File: amsgen.sty 1999/11/30 v2.0 generic functions
\@emptytoks=\toks20
\ex@=\dimen112
))
(d:/texlive/texlive/2018/texmf-dist/tex/latex/amsmath/amsbsy.sty
Package: amsbsy 1999/11/29 v1.2d Bold Symbols
\pmbraise@=\dimen113
)
(d:/texlive/texlive/2018/texmf-dist/tex/latex/amsmath/amsopn.sty
Package: amsopn 2016/03/08 v2.02 operator names
)
\inf@bad=\count99
LaTeX Info: Redefining \frac on input line 223.
\uproot@=\count100
\leftroot@=\count101
LaTeX Info: Redefining \overline on input line 385.
\classnum@=\count102
\DOTSCASE@=\count103
LaTeX Info: Redefining \ldots on input line 482.
LaTeX Info: Redefining \dots on input line 485.
LaTeX Info: Redefining \cdots on input line 606.
\Mathstrutbox@=\box30
\strutbox@=\box31
\big@size=\dimen114
LaTeX Font Info:    Redeclaring font encoding OML on input line 729.
LaTeX Font Info:    Redeclaring font encoding OMS on input line 730.
\macc@depth=\count104
\c@MaxMatrixCols=\count105
\dotsspace@=\muskip10
\c@parentequation=\count106
\dspbrk@lvl=\count107
\tag@help=\toks21
\row@=\count108
\column@=\count109
\maxfields@=\count110
\andhelp@=\toks22
\eqnshift@=\dimen115
\alignsep@=\dimen116
\tagshift@=\dimen117
\tagwidth@=\dimen118
\totwidth@=\dimen119
\lineht@=\dimen120
\@envbody=\toks23
\multlinegap=\skip56
\multlinetaggap=\skip57
\mathdisplay@stack=\toks24
LaTeX Info: Redefining \[ on input line 2844.
LaTeX Info: Redefining \] on input line 2845.
)
(d:/texlive/texlive/2018/texmf-dist/tex/latex/setspace/setspace.sty
Package: setspace 2011/12/19 v6.7a set line spacing
)
(d:/texlive/texlive/2018/texmf-dist/tex/latex/enumitem/enumitem.sty
Package: enumitem 2018/11/30 v3.6 Customized lists
\labelindent=\skip58
\enit@outerparindent=\dimen121
\enit@toks=\toks25
\enit@inbox=\box32
\enitdp@description=\count111
)
(d:/texlive/texlive/2018/texmf-dist/tex/latex/psnfss/mathpazo.sty
Package: mathpazo 2005/04/12 PSNFSS-v9.2a Palatino w/ Pazo Math (D.Puga, WaS) 
\symupright=\mathgroup4
)
(d:/texlive/texlive/2018/texmf-dist/tex/latex/booktabs/booktabs.sty
Package: booktabs 2016/04/27 v1.618033 publication quality tables
\heavyrulewidth=\dimen122
\lightrulewidth=\dimen123
\cmidrulewidth=\dimen124
\belowrulesep=\dimen125
\belowbottomsep=\dimen126
\aboverulesep=\dimen127
\abovetopsep=\dimen128
\cmidrulesep=\dimen129
\cmidrulekern=\dimen130
\defaultaddspace=\dimen131
\@cmidla=\count112
\@cmidlb=\count113
\@aboverulesep=\dimen132
\@belowrulesep=\dimen133
\@thisruleclass=\count114
\@lastruleclass=\count115
\@thisrulewidth=\dimen134
)
(d:/texlive/texlive/2018/texmf-dist/tex/latex/titlesec/titlesec.sty
Package: titlesec 2016/03/21 v2.10.2 Sectioning titles
\ttl@box=\box33
\beforetitleunit=\skip59
\aftertitleunit=\skip60
\ttl@plus=\dimen135
\ttl@minus=\dimen136
\ttl@toksa=\toks26
\titlewidth=\dimen137
\titlewidthlast=\dimen138
\titlewidthfirst=\dimen139
)
(d:/texlive/texlive/2018/texmf-dist/tex/latex/etoolbox/etoolbox.sty
Package: etoolbox 2018/08/19 v2.5f e-TeX tools for LaTeX (JAW)
\etb@tempcnta=\count116
)
(d:/texlive/texlive/2018/texmf-dist/tex/latex/tabto-ltx/tabto.sty
Package: tabto 2013/03/25  v 1.3  Another tabbing mechanism
\CurrentLineWidth=\dimen140
)
(d:/texlive/texlive/2018/texmf-dist/tex/latex/xcolor/xcolor.sty
Package: xcolor 2016/05/11 v2.12 LaTeX color extensions (UK)

(d:/texlive/texlive/2018/texmf-dist/tex/latex/graphics-cfg/color.cfg
File: color.cfg 2016/01/02 v1.6 sample color configuration
)
Package xcolor Info: Driver file: pdftex.def on input line 225.

(d:/texlive/texlive/2018/texmf-dist/tex/latex/colortbl/colortbl.sty
Package: colortbl 2018/12/12 v1.0d Color table columns (DPC)

(d:/texlive/texlive/2018/texmf-dist/tex/latex/tools/array.sty
Package: array 2018/11/13 v2.4j Tabular extension package (FMi)
\col@sep=\dimen141
\ar@mcellbox=\box34
\extrarowheight=\dimen142
\NC@list=\toks27
\extratabsurround=\skip61
\backup@length=\skip62
\ar@cellbox=\box35
)
\everycr=\toks28
\minrowclearance=\skip63
)
\rownum=\count117
Package xcolor Info: Model `cmy' substituted by `cmy0' on input line 1348.
Package xcolor Info: Model `hsb' substituted by `rgb' on input line 1352.
Package xcolor Info: Model `RGB' extended on input line 1364.
Package xcolor Info: Model `HTML' substituted by `rgb' on input line 1366.
Package xcolor Info: Model `Hsb' substituted by `hsb' on input line 1367.
Package xcolor Info: Model `tHsb' substituted by `hsb' on input line 1368.
Package xcolor Info: Model `HSB' substituted by `hsb' on input line 1369.
Package xcolor Info: Model `Gray' substituted by `gray' on input line 1370.
Package xcolor Info: Model `wave' substituted by `hsb' on input line 1371.
)
(d:/texlive/texlive/2018/texmf-dist/tex/latex/soul/soul.sty
Package: soul 2003/11/17 v2.4 letterspacing/underlining (mf)
\SOUL@word=\toks29
\SOUL@lasttoken=\toks30
\SOUL@cmds=\toks31
\SOUL@buffer=\toks32
\SOUL@token=\toks33
\SOUL@spaceskip=\skip64
\SOUL@ttwidth=\dimen143
\SOUL@uldp=\dimen144
\SOUL@ulht=\dimen145
)
(d:/texlive/texlive/2018/texmf-dist/tex/latex/multirow/multirow.sty
Package: multirow 2018/08/03 v2.3 Span multiple rows of a table
\multirow@colwidth=\skip65
\multirow@cntb=\count118
\multirow@dima=\skip66
\bigstrutjot=\dimen146
)
(d:/texlive/texlive/2018/texmf-dist/tex/latex/microtype/microtype.sty
Package: microtype 2018/01/14 v2.7a Micro-typographical refinements (RS)
\MT@toks=\toks34
\MT@count=\count119
LaTeX Info: Redefining \textls on input line 793.
\MT@outer@kern=\dimen147
LaTeX Info: Redefining \textmicrotypecontext on input line 1339.
\MT@listname@count=\count120

(d:/texlive/texlive/2018/texmf-dist/tex/latex/microtype/microtype-pdftex.def
File: microtype-pdftex.def 2018/01/14 v2.7a Definitions specific to pdftex (RS)

LaTeX Info: Redefining \lsstyle on input line 913.
LaTeX Info: Redefining \lslig on input line 913.
\MT@outer@space=\skip67
)
Package microtype Info: Loading configuration file microtype.cfg.

(d:/texlive/texlive/2018/texmf-dist/tex/latex/microtype/microtype.cfg
File: microtype.cfg 2018/01/14 v2.7a microtype main configuration file (RS)
))
(d:/texlive/texlive/2018/texmf-dist/tex/latex/pgf/frontendlayer/tikz.sty
(d:/texlive/texlive/2018/texmf-dist/tex/latex/pgf/basiclayer/pgf.sty
(d:/texlive/texlive/2018/texmf-dist/tex/latex/pgf/utilities/pgfrcs.sty
(d:/texlive/texlive/2018/texmf-dist/tex/generic/pgf/utilities/pgfutil-common.te
x
\pgfutil@everybye=\toks35
\pgfutil@tempdima=\dimen148
\pgfutil@tempdimb=\dimen149

(d:/texlive/texlive/2018/texmf-dist/tex/generic/pgf/utilities/pgfutil-common-li
sts.tex))
(d:/texlive/texlive/2018/texmf-dist/tex/generic/pgf/utilities/pgfutil-latex.def
\pgfutil@abb=\box36
(d:/texlive/texlive/2018/texmf-dist/tex/latex/ms/everyshi.sty
Package: everyshi 2001/05/15 v3.00 EveryShipout Package (MS)
))
(d:/texlive/texlive/2018/texmf-dist/tex/generic/pgf/utilities/pgfrcs.code.tex
Package: pgfrcs 2015/08/07 v3.0.1a (rcs-revision 1.31)
))
Package: pgf 2015/08/07 v3.0.1a (rcs-revision 1.15)
(d:/texlive/texlive/2018/texmf-dist/tex/latex/pgf/basiclayer/pgfcore.sty
(d:/texlive/texlive/2018/texmf-dist/tex/latex/pgf/systemlayer/pgfsys.sty
(d:/texlive/texlive/2018/texmf-dist/tex/generic/pgf/systemlayer/pgfsys.code.tex
Package: pgfsys 2014/07/09 v3.0.1a (rcs-revision 1.48)
(d:/texlive/texlive/2018/texmf-dist/tex/generic/pgf/utilities/pgfkeys.code.tex
\pgfkeys@pathtoks=\toks36
\pgfkeys@temptoks=\toks37

(d:/texlive/texlive/2018/texmf-dist/tex/generic/pgf/utilities/pgfkeysfiltered.c
ode.tex
\pgfkeys@tmptoks=\toks38
))
\pgf@x=\dimen150
\pgf@y=\dimen151
\pgf@xa=\dimen152
\pgf@ya=\dimen153
\pgf@xb=\dimen154
\pgf@yb=\dimen155
\pgf@xc=\dimen156
\pgf@yc=\dimen157
\w@pgf@writea=\write3
\r@pgf@reada=\read1
\c@pgf@counta=\count121
\c@pgf@countb=\count122
\c@pgf@countc=\count123
\c@pgf@countd=\count124
\t@pgf@toka=\toks39
\t@pgf@tokb=\toks40
\t@pgf@tokc=\toks41

(d:/texlive/texlive/2018/texmf-dist/tex/generic/pgf/systemlayer/pgf.cfg
File: pgf.cfg 2008/05/14  (rcs-revision 1.7)
)
Driver file for pgf: pgfsys-pdftex.def

(d:/texlive/texlive/2018/texmf-dist/tex/generic/pgf/systemlayer/pgfsys-pdftex.d
ef
File: pgfsys-pdftex.def 2014/10/11  (rcs-revision 1.35)

(d:/texlive/texlive/2018/texmf-dist/tex/generic/pgf/systemlayer/pgfsys-common-p
df.def
File: pgfsys-common-pdf.def 2013/10/10  (rcs-revision 1.13)
)))
(d:/texlive/texlive/2018/texmf-dist/tex/generic/pgf/systemlayer/pgfsyssoftpath.
code.tex
File: pgfsyssoftpath.code.tex 2013/09/09  (rcs-revision 1.9)
\pgfsyssoftpath@smallbuffer@items=\count125
\pgfsyssoftpath@bigbuffer@items=\count126
)
(d:/texlive/texlive/2018/texmf-dist/tex/generic/pgf/systemlayer/pgfsysprotocol.
code.tex
File: pgfsysprotocol.code.tex 2006/10/16  (rcs-revision 1.4)
))
(d:/texlive/texlive/2018/texmf-dist/tex/generic/pgf/basiclayer/pgfcore.code.tex
Package: pgfcore 2010/04/11 v3.0.1a (rcs-revision 1.7)
(d:/texlive/texlive/2018/texmf-dist/tex/generic/pgf/math/pgfmath.code.tex
(d:/texlive/texlive/2018/texmf-dist/tex/generic/pgf/math/pgfmathcalc.code.tex
(d:/texlive/texlive/2018/texmf-dist/tex/generic/pgf/math/pgfmathutil.code.tex)
(d:/texlive/texlive/2018/texmf-dist/tex/generic/pgf/math/pgfmathparser.code.tex
\pgfmath@dimen=\dimen158
\pgfmath@count=\count127
\pgfmath@box=\box37
\pgfmath@toks=\toks42
\pgfmath@stack@operand=\toks43
\pgfmath@stack@operation=\toks44
)
(d:/texlive/texlive/2018/texmf-dist/tex/generic/pgf/math/pgfmathfunctions.code.
tex
(d:/texlive/texlive/2018/texmf-dist/tex/generic/pgf/math/pgfmathfunctions.basic
.code.tex)
(d:/texlive/texlive/2018/texmf-dist/tex/generic/pgf/math/pgfmathfunctions.trigo
nometric.code.tex)
(d:/texlive/texlive/2018/texmf-dist/tex/generic/pgf/math/pgfmathfunctions.rando
m.code.tex)
(d:/texlive/texlive/2018/texmf-dist/tex/generic/pgf/math/pgfmathfunctions.compa
rison.code.tex)
(d:/texlive/texlive/2018/texmf-dist/tex/generic/pgf/math/pgfmathfunctions.base.
code.tex)
(d:/texlive/texlive/2018/texmf-dist/tex/generic/pgf/math/pgfmathfunctions.round
.code.tex)
(d:/texlive/texlive/2018/texmf-dist/tex/generic/pgf/math/pgfmathfunctions.misc.
code.tex)
(d:/texlive/texlive/2018/texmf-dist/tex/generic/pgf/math/pgfmathfunctions.integ
erarithmetics.code.tex)))
(d:/texlive/texlive/2018/texmf-dist/tex/generic/pgf/math/pgfmathfloat.code.tex
\c@pgfmathroundto@lastzeros=\count128
))
(d:/texlive/texlive/2018/texmf-dist/tex/generic/pgf/basiclayer/pgfcorepoints.co
de.tex
File: pgfcorepoints.code.tex 2013/10/07  (rcs-revision 1.27)
\pgf@picminx=\dimen159
\pgf@picmaxx=\dimen160
\pgf@picminy=\dimen161
\pgf@picmaxy=\dimen162
\pgf@pathminx=\dimen163
\pgf@pathmaxx=\dimen164
\pgf@pathminy=\dimen165
\pgf@pathmaxy=\dimen166
\pgf@xx=\dimen167
\pgf@xy=\dimen168
\pgf@yx=\dimen169
\pgf@yy=\dimen170
\pgf@zx=\dimen171
\pgf@zy=\dimen172
)
(d:/texlive/texlive/2018/texmf-dist/tex/generic/pgf/basiclayer/pgfcorepathconst
ruct.code.tex
File: pgfcorepathconstruct.code.tex 2013/10/07  (rcs-revision 1.29)
\pgf@path@lastx=\dimen173
\pgf@path@lasty=\dimen174
)
(d:/texlive/texlive/2018/texmf-dist/tex/generic/pgf/basiclayer/pgfcorepathusage
.code.tex
File: pgfcorepathusage.code.tex 2014/11/02  (rcs-revision 1.24)
\pgf@shorten@end@additional=\dimen175
\pgf@shorten@start@additional=\dimen176
)
(d:/texlive/texlive/2018/texmf-dist/tex/generic/pgf/basiclayer/pgfcorescopes.co
de.tex
File: pgfcorescopes.code.tex 2015/05/08  (rcs-revision 1.46)
\pgfpic=\box38
\pgf@hbox=\box39
\pgf@layerbox@main=\box40
\pgf@picture@serial@count=\count129
)
(d:/texlive/texlive/2018/texmf-dist/tex/generic/pgf/basiclayer/pgfcoregraphicst
ate.code.tex
File: pgfcoregraphicstate.code.tex 2014/11/02  (rcs-revision 1.12)
\pgflinewidth=\dimen177
)
(d:/texlive/texlive/2018/texmf-dist/tex/generic/pgf/basiclayer/pgfcoretransform
ations.code.tex
File: pgfcoretransformations.code.tex 2015/08/07  (rcs-revision 1.20)
\pgf@pt@x=\dimen178
\pgf@pt@y=\dimen179
\pgf@pt@temp=\dimen180
)
(d:/texlive/texlive/2018/texmf-dist/tex/generic/pgf/basiclayer/pgfcorequick.cod
e.tex
File: pgfcorequick.code.tex 2008/10/09  (rcs-revision 1.3)
)
(d:/texlive/texlive/2018/texmf-dist/tex/generic/pgf/basiclayer/pgfcoreobjects.c
ode.tex
File: pgfcoreobjects.code.tex 2006/10/11  (rcs-revision 1.2)
)
(d:/texlive/texlive/2018/texmf-dist/tex/generic/pgf/basiclayer/pgfcorepathproce
ssing.code.tex
File: pgfcorepathprocessing.code.tex 2013/09/09  (rcs-revision 1.9)
)
(d:/texlive/texlive/2018/texmf-dist/tex/generic/pgf/basiclayer/pgfcorearrows.co
de.tex
File: pgfcorearrows.code.tex 2015/05/14  (rcs-revision 1.43)
\pgfarrowsep=\dimen181
)
(d:/texlive/texlive/2018/texmf-dist/tex/generic/pgf/basiclayer/pgfcoreshade.cod
e.tex
File: pgfcoreshade.code.tex 2013/07/15  (rcs-revision 1.15)
\pgf@max=\dimen182
\pgf@sys@shading@range@num=\count130
)
(d:/texlive/texlive/2018/texmf-dist/tex/generic/pgf/basiclayer/pgfcoreimage.cod
e.tex
File: pgfcoreimage.code.tex 2013/07/15  (rcs-revision 1.18)

(d:/texlive/texlive/2018/texmf-dist/tex/generic/pgf/basiclayer/pgfcoreexternal.
code.tex
File: pgfcoreexternal.code.tex 2014/07/09  (rcs-revision 1.21)
\pgfexternal@startupbox=\box41
))
(d:/texlive/texlive/2018/texmf-dist/tex/generic/pgf/basiclayer/pgfcorelayers.co
de.tex
File: pgfcorelayers.code.tex 2013/07/18  (rcs-revision 1.7)
)
(d:/texlive/texlive/2018/texmf-dist/tex/generic/pgf/basiclayer/pgfcoretranspare
ncy.code.tex
File: pgfcoretransparency.code.tex 2013/09/30  (rcs-revision 1.5)
)
(d:/texlive/texlive/2018/texmf-dist/tex/generic/pgf/basiclayer/pgfcorepatterns.
code.tex
File: pgfcorepatterns.code.tex 2013/11/07  (rcs-revision 1.5)
)))
(d:/texlive/texlive/2018/texmf-dist/tex/generic/pgf/modules/pgfmoduleshapes.cod
e.tex
File: pgfmoduleshapes.code.tex 2014/03/21  (rcs-revision 1.35)
\pgfnodeparttextbox=\box42
)
(d:/texlive/texlive/2018/texmf-dist/tex/generic/pgf/modules/pgfmoduleplot.code.
tex
File: pgfmoduleplot.code.tex 2015/08/03  (rcs-revision 1.13)
)
(d:/texlive/texlive/2018/texmf-dist/tex/latex/pgf/compatibility/pgfcomp-version
-0-65.sty
Package: pgfcomp-version-0-65 2007/07/03 v3.0.1a (rcs-revision 1.7)
\pgf@nodesepstart=\dimen183
\pgf@nodesepend=\dimen184
)
(d:/texlive/texlive/2018/texmf-dist/tex/latex/pgf/compatibility/pgfcomp-version
-1-18.sty
Package: pgfcomp-version-1-18 2007/07/23 v3.0.1a (rcs-revision 1.1)
))
(d:/texlive/texlive/2018/texmf-dist/tex/latex/pgf/utilities/pgffor.sty
(d:/texlive/texlive/2018/texmf-dist/tex/latex/pgf/utilities/pgfkeys.sty
(d:/texlive/texlive/2018/texmf-dist/tex/generic/pgf/utilities/pgfkeys.code.tex)
) (d:/texlive/texlive/2018/texmf-dist/tex/latex/pgf/math/pgfmath.sty
(d:/texlive/texlive/2018/texmf-dist/tex/generic/pgf/math/pgfmath.code.tex))
(d:/texlive/texlive/2018/texmf-dist/tex/generic/pgf/utilities/pgffor.code.tex
Package: pgffor 2013/12/13 v3.0.1a (rcs-revision 1.25)

(d:/texlive/texlive/2018/texmf-dist/tex/generic/pgf/math/pgfmath.code.tex)
\pgffor@iter=\dimen185
\pgffor@skip=\dimen186
\pgffor@stack=\toks45
\pgffor@toks=\toks46
))
(d:/texlive/texlive/2018/texmf-dist/tex/generic/pgf/frontendlayer/tikz/tikz.cod
e.tex
Package: tikz 2015/08/07 v3.0.1a (rcs-revision 1.151)

(d:/texlive/texlive/2018/texmf-dist/tex/generic/pgf/libraries/pgflibraryplothan
dlers.code.tex
File: pgflibraryplothandlers.code.tex 2013/08/31 v3.0.1a (rcs-revision 1.20)
\pgf@plot@mark@count=\count131
\pgfplotmarksize=\dimen187
)
\tikz@lastx=\dimen188
\tikz@lasty=\dimen189
\tikz@lastxsaved=\dimen190
\tikz@lastysaved=\dimen191
\tikzleveldistance=\dimen192
\tikzsiblingdistance=\dimen193
\tikz@figbox=\box43
\tikz@figbox@bg=\box44
\tikz@tempbox=\box45
\tikz@tempbox@bg=\box46
\tikztreelevel=\count132
\tikznumberofchildren=\count133
\tikznumberofcurrentchild=\count134
\tikz@fig@count=\count135

(d:/texlive/texlive/2018/texmf-dist/tex/generic/pgf/modules/pgfmodulematrix.cod
e.tex
File: pgfmodulematrix.code.tex 2013/09/17  (rcs-revision 1.8)
\pgfmatrixcurrentrow=\count136
\pgfmatrixcurrentcolumn=\count137
\pgf@matrix@numberofcolumns=\count138
)
\tikz@expandcount=\count139

(d:/texlive/texlive/2018/texmf-dist/tex/generic/pgf/frontendlayer/tikz/librarie
s/tikzlibrarytopaths.code.tex
File: tikzlibrarytopaths.code.tex 2008/06/17 v3.0.1a (rcs-revision 1.2)
)))
(d:/texlive/texlive/2018/texmf-dist/tex/latex/totcount/totcount.sty
Package: totcount 2011/01/25 v1.2 package for gettingthe total value of LaTeX c
ounters
)
(./Definitions/journalnames.tex)
(d:/texlive/texlive/2018/texmf-dist/tex/latex/amscls/amsthm.sty
Package: amsthm 2017/10/31 v2.20.4
\thm@style=\toks47
\thm@bodyfont=\toks48
\thm@headfont=\toks49
\thm@notefont=\toks50
\thm@headpunct=\toks51
\thm@preskip=\skip68
\thm@postskip=\skip69
\thm@headsep=\skip70
\dth@everypar=\toks52
)
\c@theorem=\count140
\c@lemma=\count141
\c@corollary=\count142
\c@proposition=\count143
\c@characterization=\count144
\c@property=\count145
\c@problem=\count146
\c@example=\count147
\c@examplesanddefinitions=\count148
\c@remark=\count149
\c@definition=\count150
\c@hypothesis=\count151
\c@notation=\count152
\c@assumption=\count153

(d:/texlive/texlive/2018/texmf-dist/tex/latex/hyphenat/hyphenat.sty
Package: hyphenat 2009/09/02 v2.3c hyphenation utilities
\langwohyphens=\language85
LaTeX Info: Redefining \_ on input line 43.
)
(d:/texlive/texlive/2018/texmf-dist/tex/latex/natbib/natbib.sty
Package: natbib 2010/09/13 8.31b (PWD, AO)
\bibhang=\skip71
\bibsep=\skip72
LaTeX Info: Redefining \cite on input line 694.
\c@NAT@ctr=\count154
)
(d:/texlive/texlive/2018/texmf-dist/tex/latex/hyperref/hyperref.sty
Package: hyperref 2018/11/30 v6.88e Hypertext links for LaTeX

(d:/texlive/texlive/2018/texmf-dist/tex/generic/oberdiek/hobsub-hyperref.sty
Package: hobsub-hyperref 2016/05/16 v1.14 Bundle oberdiek, subset hyperref (HO)


(d:/texlive/texlive/2018/texmf-dist/tex/generic/oberdiek/hobsub-generic.sty
Package: hobsub-generic 2016/05/16 v1.14 Bundle oberdiek, subset generic (HO)
Package: hobsub 2016/05/16 v1.14 Construct package bundles (HO)
Package hobsub Info: Skipping package `infwarerr' (already loaded).
Package hobsub Info: Skipping package `ltxcmds' (already loaded).
Package hobsub Info: Skipping package `ifluatex' (already loaded).
Package: ifvtex 2016/05/16 v1.6 Detect VTeX and its facilities (HO)
Package ifvtex Info: VTeX not detected.
Package: intcalc 2016/05/16 v1.2 Expandable calculations with integers (HO)
Package hobsub Info: Skipping package `ifpdf' (already loaded).
Package hobsub Info: Skipping package `etexcmds' (already loaded).
Package hobsub Info: Skipping package `kvsetkeys' (already loaded).
Package hobsub Info: Skipping package `kvdefinekeys' (already loaded).
Package hobsub Info: Skipping package `pdftexcmds' (already loaded).
Package: pdfescape 2016/05/16 v1.14 Implements pdfTeX's escape features (HO)
Package: bigintcalc 2016/05/16 v1.4 Expandable calculations on big integers (HO
)
Package: bitset 2016/05/16 v1.2 Handle bit-vector datatype (HO)
Package: uniquecounter 2016/05/16 v1.3 Provide unlimited unique counter (HO)
)
Package hobsub Info: Skipping package `hobsub' (already loaded).
Package: letltxmacro 2016/05/16 v1.5 Let assignment for LaTeX macros (HO)
Package: hopatch 2016/05/16 v1.3 Wrapper for package hooks (HO)
Package: xcolor-patch 2016/05/16 xcolor patch
Package: atveryend 2016/05/16 v1.9 Hooks at the very end of document (HO)
Package: atbegshi 2016/06/09 v1.18 At begin shipout hook (HO)
Package: refcount 2016/05/16 v3.5 Data extraction from label references (HO)
Package: hycolor 2016/05/16 v1.8 Color options for hyperref/bookmark (HO)
)
(d:/texlive/texlive/2018/texmf-dist/tex/generic/ifxetex/ifxetex.sty
Package: ifxetex 2010/09/12 v0.6 Provides ifxetex conditional
)
(d:/texlive/texlive/2018/texmf-dist/tex/latex/oberdiek/auxhook.sty
Package: auxhook 2016/05/16 v1.4 Hooks for auxiliary files (HO)
)
\@linkdim=\dimen194
\Hy@linkcounter=\count155
\Hy@pagecounter=\count156

(d:/texlive/texlive/2018/texmf-dist/tex/latex/hyperref/pd1enc.def
File: pd1enc.def 2018/11/30 v6.88e Hyperref: PDFDocEncoding definition (HO)
Now handling font encoding PD1 ...
... no UTF-8 mapping file for font encoding PD1
)
\Hy@SavedSpaceFactor=\count157

(d:/texlive/texlive/2018/texmf-dist/tex/latex/latexconfig/hyperref.cfg
File: hyperref.cfg 2002/06/06 v1.2 hyperref configuration of TeXLive
)
Package hyperref Info: Option `unicode' set `true' on input line 4393.

(d:/texlive/texlive/2018/texmf-dist/tex/latex/hyperref/puenc.def
File: puenc.def 2018/11/30 v6.88e Hyperref: PDF Unicode definition (HO)
Now handling font encoding PU ...
... no UTF-8 mapping file for font encoding PU
)
Package hyperref Info: Option `bookmarksopen' set `true' on input line 4393.
Package hyperref Info: Option `pdffitwindow' set `true' on input line 4393.
Package hyperref Info: Option `colorlinks' set `true' on input line 4393.
Package hyperref Info: Option `hyperfootnotes' set `false' on input line 4393.
Package hyperref Info: Hyper figures OFF on input line 4519.
Package hyperref Info: Link nesting OFF on input line 4524.
Package hyperref Info: Hyper index ON on input line 4527.
Package hyperref Info: Plain pages OFF on input line 4534.
Package hyperref Info: Backreferencing OFF on input line 4539.
Package hyperref Info: Implicit mode ON; LaTeX internals redefined.
Package hyperref Info: Bookmarks ON on input line 4772.
\c@Hy@tempcnt=\count158

(d:/texlive/texlive/2018/texmf-dist/tex/latex/url/url.sty
\Urlmuskip=\muskip11
Package: url 2013/09/16  ver 3.4  Verb mode for urls, etc.
)
LaTeX Info: Redefining \url on input line 5125.
\XeTeXLinkMargin=\dimen195
\Fld@menulength=\count159
\Field@Width=\dimen196
\Fld@charsize=\dimen197
Package hyperref Info: Hyper figures OFF on input line 6380.
Package hyperref Info: Link nesting OFF on input line 6385.
Package hyperref Info: Hyper index ON on input line 6388.
Package hyperref Info: backreferencing OFF on input line 6395.
Package hyperref Info: Link coloring ON on input line 6398.
Package hyperref Info: Link coloring with OCG OFF on input line 6405.
Package hyperref Info: PDF/A mode OFF on input line 6410.
LaTeX Info: Redefining \ref on input line 6450.
LaTeX Info: Redefining \pageref on input line 6454.
\Hy@abspage=\count160
\c@Item=\count161
)
Package hyperref Info: Driver: hpdftex.

(d:/texlive/texlive/2018/texmf-dist/tex/latex/hyperref/hpdftex.def
File: hpdftex.def 2018/11/30 v6.88e Hyperref driver for pdfTeX
\Fld@listcount=\count162
\c@bookmark@seq@number=\count163

(d:/texlive/texlive/2018/texmf-dist/tex/latex/oberdiek/rerunfilecheck.sty
Package: rerunfilecheck 2016/05/16 v1.8 Rerun checks for auxiliary files (HO)
Package uniquecounter Info: New unique counter `rerunfilecheck' on input line 2
82.
)
\Hy@SectionHShift=\skip73
)
(d:/texlive/texlive/2018/texmf-dist/tex/latex/footmisc/footmisc.sty
Package: footmisc 2011/06/06 v5.5b a miscellany of footnote facilities
\FN@temptoken=\toks53
\footnotemargin=\dimen198
\c@pp@next@reset=\count164
Package footmisc Info: Declaring symbol style bringhurst on input line 855.
Package footmisc Info: Declaring symbol style chicago on input line 863.
Package footmisc Info: Declaring symbol style wiley on input line 872.
Package footmisc Info: Declaring symbol style lamport-robust on input line 883.

Package footmisc Info: Declaring symbol style lamport* on input line 903.
Package footmisc Info: Declaring symbol style lamport*-robust on input line 924
.
)
\c@page@totc=\count165

(d:/texlive/texlive/2018/texmf-dist/tex/latex/titlesec/block.tss
File: block.tss 2016/03/15
)
(d:/texlive/texlive/2018/texmf-dist/tex/latex/geometry/geometry.sty
Package: geometry 2018/04/16 v5.8 Page Geometry
\Gm@cnth=\count166
\Gm@cntv=\count167
\c@Gm@tempcnt=\count168
\Gm@bindingoffset=\dimen199
\Gm@wd@mp=\dimen256
\Gm@odd@mp=\dimen257
\Gm@even@mp=\dimen258
\Gm@layoutwidth=\dimen259
\Gm@layoutheight=\dimen260
\Gm@layouthoffset=\dimen261
\Gm@layoutvoffset=\dimen262
\Gm@dimlist=\toks54
)
(d:/texlive/texlive/2018/texmf-dist/tex/latex/caption/newfloat.sty
Package: newfloat 2018/03/04 v1.1a Defining new floating environments (AR)
)
Package newfloat Info: New float `listing' with options `' on input line 989.
\c@listing=\count169
Package newfloat Info: float type `listing'=4 on input line 989.
Package newfloat Info: New float `boxenv' with options `name=Box' on input line
 990.
\c@boxenv=\count170
Package newfloat Info: float type `boxenv'=8 on input line 990.
Package newfloat Info: New float `chart' with options `' on input line 991.
\c@chart=\count171
Package newfloat Info: float type `chart'=16 on input line 991.
Package newfloat Info: New float `scheme' with options `' on input line 992.
\c@scheme=\count172
Package newfloat Info: float type `scheme'=32 on input line 992.

(d:/texlive/texlive/2018/texmf-dist/tex/latex/caption/caption.sty
Package: caption 2018/10/06 v3.3-154 Customizing captions (AR)

(d:/texlive/texlive/2018/texmf-dist/tex/latex/caption/caption3.sty
Package: caption3 2018/09/12 v1.8c caption3 kernel (AR)
Package caption3 Info: TeX engine: e-TeX on input line 64.
\captionmargin=\dimen263
\captionmargin@=\dimen264
\captionwidth=\dimen265
\caption@tempdima=\dimen266
\caption@indent=\dimen267
\caption@parindent=\dimen268
\caption@hangindent=\dimen269
)
\c@caption@flags=\count173
\c@ContinuedFloat=\count174
Package caption Info: float package is loaded.
Package caption Info: hyperref package is loaded.
)
\@justcentbox=\box47
\wideitemsep=\skip74
)
(d:/texlive/texlive/2018/texmf-dist/tex/latex/amsfonts/amssymb.sty
Package: amssymb 2013/01/14 v3.01 AMS font symbols

(d:/texlive/texlive/2018/texmf-dist/tex/latex/amsfonts/amsfonts.sty
Package: amsfonts 2013/01/14 v3.01 Basic AMSFonts support
\symAMSa=\mathgroup5
\symAMSb=\mathgroup6
LaTeX Font Info:    Overwriting math alphabet `\mathfrak' in version `bold'
(Font)                  U/euf/m/n --> U/euf/b/n on input line 106.
))
(d:/texlive/texlive/2018/texmf-dist/tex/latex/tools/bm.sty
Package: bm 2017/01/16 v1.2c Bold Symbol Support (DPC/FMi)
\symboldoperators=\mathgroup7
\symboldletters=\mathgroup8
\symboldsymbols=\mathgroup9
\symboldupright=\mathgroup10
LaTeX Font Info:    Redeclaring math alphabet \mathbf on input line 141.
LaTeX Info: Redefining \bm on input line 207.
)
(d:/texlive/texlive/2018/texmf-dist/tex/latex/tabu/tabu.sty
Package: tabu 2011/02/26 v2.8 - flexible LaTeX tabulars (FC)

(d:/texlive/texlive/2018/texmf-dist/tex/latex/varwidth/varwidth.sty
Package: varwidth 2009/03/30 ver 0.92;  Variable-width minipages
\@vwid@box=\box48
\sift@deathcycles=\count175
\@vwid@loff=\dimen270
\@vwid@roff=\dimen271
)
\c@taburow=\count176
\tabu@nbcols=\count177
\tabu@cnt=\count178
\tabu@Xcol=\count179
\tabu@alloc=\count180
\tabu@nested=\count181
\tabu@target=\dimen272
\tabu@spreadtarget=\dimen273
\tabu@naturalX=\dimen274
\tabucolX=\dimen275
\tabu@Xsum=\dimen276
\extrarowdepth=\dimen277
\abovetabulinesep=\dimen278
\belowtabulinesep=\dimen279
\tabustrutrule=\dimen280
\tabu@thebody=\toks55
\tabu@footnotes=\toks56
\tabu@box=\box49
\tabu@arstrutbox=\box50
\tabu@hleads=\box51
\tabu@vleads=\box52
\tabu@cellskip=\skip75
)
\c@lem=\count182
\c@prop=\count183
\c@thm=\count184
\c@cor=\count185
\c@Def=\count186
\c@rem=\count187

(d:/texlive/texlive/2018/texmf-dist/tex/latex/seqsplit/seqsplit.sty
Package: seqsplit 2006/08/07 v0.1 Splitting long sequences (DNA, RNA, proteins,
 etc.) 
)
\cellWidtha=\skip76
\cellWidthb=\skip77
\cellWidthc=\skip78
\cellWidthd=\skip79
\cellWidthe=\skip80
\cellWidthf=\skip81
\cellWidthg=\skip82
\cellWidthh=\skip83
\cellWidthi=\skip84
\cellWidthj=\skip85
\cellWidthk=\skip86
\cellWidthl=\skip87
\cellWidthm=\skip88
\cellWidthn=\skip89
\cellWidtho=\skip90
\cellWidthp=\skip91
\cellWidthq=\skip92
\cellWidthr=\skip93
\cellWidths=\skip94
\cellWidtht=\skip95
\cellWidthu=\skip96
\cellWidthv=\skip97
\cellWidthw=\skip98
\cellWidthx=\skip99
\cellWidthy=\skip100
\cellWidthz=\skip101
\cellWidthA=\skip102
\cellWidthB=\skip103
\cellWidthC=\skip104
\cellWidthD=\skip105
\cellWidthE=\skip106
\cellWidthF=\skip107
\cellWidthG=\skip108
\cellWidthH=\skip109
\cellWidthI=\skip110
\cellWidthJ=\skip111
\cellWidthK=\skip112
\cellWidthL=\skip113
\cellWidthM=\skip114
\cellWidthN=\skip115
\cellWidthO=\skip116
\cellWidthP=\skip117
\cellWidthQ=\skip118
\cellWidthR=\skip119
\cellWidthS=\skip120
\cellWidthT=\skip121
\cellWidthU=\skip122
\cellWidthV=\skip123
\cellWidthW=\skip124
\cellWidthX=\skip125
\cellWidthY=\skip126
\cellWidthZ=\skip127

(d:/texlive/texlive/2018/texmf-dist/tex/latex/cleveref/cleveref.sty
Package: cleveref 2018/03/27 v0.21.4 Intelligent cross-referencing
Package cleveref Info: `hyperref' support loaded on input line 2370.
LaTeX Info: Redefining \cref on input line 2370.
LaTeX Info: Redefining \Cref on input line 2370.
LaTeX Info: Redefining \crefrange on input line 2370.
LaTeX Info: Redefining \Crefrange on input line 2370.
LaTeX Info: Redefining \cpageref on input line 2370.
LaTeX Info: Redefining \Cpageref on input line 2370.
LaTeX Info: Redefining \cpagerefrange on input line 2370.
LaTeX Info: Redefining \Cpagerefrange on input line 2370.
LaTeX Info: Redefining \labelcref on input line 2370.
LaTeX Info: Redefining \labelcpageref on input line 2370.
Package cleveref Info: `amsthm' support loaded on input line 3026.
) (./SI.aux)
\openout1 = `SI.aux'.

LaTeX Font Info:    Checking defaults for OML/cmm/m/it on input line 220.
LaTeX Font Info:    ... okay on input line 220.
LaTeX Font Info:    Checking defaults for T1/cmr/m/n on input line 220.
LaTeX Font Info:    ... okay on input line 220.
LaTeX Font Info:    Checking defaults for OT1/cmr/m/n on input line 220.
LaTeX Font Info:    ... okay on input line 220.
LaTeX Font Info:    Checking defaults for OMS/cmsy/m/n on input line 220.
LaTeX Font Info:    ... okay on input line 220.
LaTeX Font Info:    Checking defaults for OMX/cmex/m/n on input line 220.
LaTeX Font Info:    ... okay on input line 220.
LaTeX Font Info:    Checking defaults for U/cmr/m/n on input line 220.
LaTeX Font Info:    ... okay on input line 220.
LaTeX Font Info:    Checking defaults for PD1/pdf/m/n on input line 220.
LaTeX Font Info:    ... okay on input line 220.
LaTeX Font Info:    Checking defaults for PU/pdf/m/n on input line 220.
LaTeX Font Info:    ... okay on input line 220.
LaTeX Font Info:    Try loading font information for T1+ppl on input line 220.
(d:/texlive/texlive/2018/texmf-dist/tex/latex/psnfss/t1ppl.fd
File: t1ppl.fd 2001/06/04 font definitions for T1/ppl.
)
(d:/texlive/texlive/2018/texmf-dist/tex/context/base/mkii/supp-pdf.mkii
[Loading MPS to PDF converter (version 2006.09.02).]
\scratchcounter=\count188
\scratchdimen=\dimen281
\scratchbox=\box53
\nofMPsegments=\count189
\nofMParguments=\count190
\everyMPshowfont=\toks57
\MPscratchCnt=\count191
\MPscratchDim=\dimen282
\MPnumerator=\count192
\makeMPintoPDFobject=\count193
\everyMPtoPDFconversion=\toks58
)
Package lastpage Info: Please have a look at the pageslts package at
(lastpage)             https://www.ctan.org/pkg/pageslts
(lastpage)             ! on input line 220.
LaTeX Info: Redefining \microtypecontext on input line 220.
Package microtype Info: Generating PDF output.
Package microtype Info: Character protrusion enabled (level 2).
Package microtype Info: Using default protrusion set `alltext'.
Package microtype Info: Automatic font expansion enabled (level 2),
(microtype)             stretch: 20, shrink: 20, step: 1, non-selected.
Package microtype Info: Using default expansion set `basictext'.
Package microtype Info: No adjustment of tracking.
Package microtype Info: No adjustment of interword spacing.
Package microtype Info: No adjustment of character kerning.
 (d:/texlive/texlive/2018/texmf-dist/tex/latex/microtype/mt-ppl.cfg
File: mt-ppl.cfg 2005/11/16 v1.6 microtype config. file: Palatino (RS)
)
ABD: EveryShipout initializing macros
\AtBeginShipoutBox=\box54
Package hyperref Info: Link coloring ON on input line 220.

(d:/texlive/texlive/2018/texmf-dist/tex/latex/hyperref/nameref.sty
Package: nameref 2016/05/21 v2.44 Cross-referencing by name of section

(d:/texlive/texlive/2018/texmf-dist/tex/generic/oberdiek/gettitlestring.sty
Package: gettitlestring 2016/05/16 v1.5 Cleanup title references (HO)
)
\c@section@level=\count194
)
LaTeX Info: Redefining \ref on input line 220.
LaTeX Info: Redefining \pageref on input line 220.
LaTeX Info: Redefining \nameref on input line 220.

(./SI.out) (./SI.out)
\@outlinefile=\write4
\openout4 = `SI.out'.

LaTeX Font Info:    Redeclaring symbol font `AMSb' on input line 220.
LaTeX Font Info:    Overwriting symbol font `AMSb' in version `normal'
(Font)                  U/msb/m/n --> U/msb/m/n on input line 220.
LaTeX Font Info:    Overwriting symbol font `AMSb' in version `bold'
(Font)                  U/msb/m/n --> U/msb/m/n on input line 220.

*geometry* detected driver: pdftex
*geometry* verbose mode - [ preamble ] result:
* driver: pdftex
* paper: <default>
* layout: <same size as paper>
* layoutoffset:(h,v)=(0.0pt,0.0pt)
* modes: includehead includefoot 
* h-part:(L,W,R)=(76.82234pt, 443.86319pt, 76.82234pt)
* v-part:(T,H,B)=(51.21504pt, 751.15268pt, 42.67912pt)
* \paperwidth=597.50787pt
* \paperheight=845.04684pt
* \textwidth=443.86319pt
* \textheight=684.15268pt
* \oddsidemargin=4.55235pt
* \evensidemargin=4.55235pt
* \topmargin=-21.05495pt
* \headheight=12.0pt
* \headsep=25.0pt
* \topskip=10.0pt
* \footskip=30.0pt
* \marginparwidth=57.0pt
* \marginparsep=11.0pt
* \columnsep=10.0pt
* \skip\footins=34.14322pt
* \hoffset=0.0pt
* \voffset=0.0pt
* \mag=1000
* \@twocolumnfalse
* \@twosidefalse
* \@mparswitchfalse
* \@reversemarginfalse
* (1in=72.27pt=25.4mm, 1cm=28.453pt)

Package caption Info: Begin \AtBeginDocument code.
Package caption Info: End \AtBeginDocument code.
Package epstopdf Info: Source file: <Definitions/nanomaterials-logo.eps>
(epstopdf)                    date: 2015-12-11 13:32:58
(epstopdf)                    size: 269306 bytes
(epstopdf)             Output file: <Definitions/nanomaterials-logo-eps-convert
ed-to.pdf>
(epstopdf)                    date: 2019-10-15 15:23:03
(epstopdf)                    size: 19099 bytes
(epstopdf)             Command: <repstopdf --outfile=Definitions/nanomaterials-
logo-eps-converted-to.pdf Definitions/nanomaterials-logo.eps>
(epstopdf)             \includegraphics on input line 220.
Package epstopdf Info: Output file is already uptodate.
<Definitions/nanomaterials-logo-eps-converted-to.pdf, id=12, 214.8025pt x 54.20
25pt>
File: Definitions/nanomaterials-logo-eps-converted-to.pdf Graphic file (type pd
f)
<use Definitions/nanomaterials-logo-eps-converted-to.pdf>
Package pdftex.def Info: Definitions/nanomaterials-logo-eps-converted-to.pdf  u
sed on input line 220.
(pdftex.def)             Requested size: 135.31317pt x 34.14322pt.
Package epstopdf Info: Source file: <Definitions/logo-mdpi.eps>
(epstopdf)                    date: 2018-07-22 06:33:52
(epstopdf)                    size: 736786 bytes
(epstopdf)             Output file: <Definitions/logo-mdpi-eps-converted-to.pdf
>
(epstopdf)                    date: 2019-08-29 13:44:16
(epstopdf)                    size: 44135 bytes
(epstopdf)             Command: <repstopdf --outfile=Definitions/logo-mdpi-eps-
converted-to.pdf Definitions/logo-mdpi.eps>
(epstopdf)             \includegraphics on input line 220.
Package epstopdf Info: Output file is already uptodate.
<Definitions/logo-mdpi-eps-converted-to.pdf, id=14, 88.33pt x 58.2175pt>
File: Definitions/logo-mdpi-eps-converted-to.pdf Graphic file (type pdf)
<use Definitions/logo-mdpi-eps-converted-to.pdf>
Package pdftex.def Info: Definitions/logo-mdpi-eps-converted-to.pdf  used on in
put line 220.
(pdftex.def)             Requested size: 43.16885pt x 28.45274pt.
LaTeX Font Info:    Font shape `T1/ppl/bx/n' in size <18> not available
(Font)              Font shape `T1/ppl/b/n' tried instead on input line 220.
LaTeX Font Info:    Try loading font information for OT1+ppl on input line 220.

(d:/texlive/texlive/2018/texmf-dist/tex/latex/psnfss/ot1ppl.fd
File: ot1ppl.fd 2001/06/04 font definitions for OT1/ppl.
)
LaTeX Font Info:    Try loading font information for OML+zplm on input line 220
.

(d:/texlive/texlive/2018/texmf-dist/tex/latex/psnfss/omlzplm.fd
File: omlzplm.fd 2002/09/08 Fontinst v1.914 font definitions for OML/zplm.
)
LaTeX Font Info:    Try loading font information for OMS+zplm on input line 220
.

(d:/texlive/texlive/2018/texmf-dist/tex/latex/psnfss/omszplm.fd
File: omszplm.fd 2002/09/08 Fontinst v1.914 font definitions for OMS/zplm.
)
LaTeX Font Info:    Try loading font information for OMX+zplm on input line 220
.

(d:/texlive/texlive/2018/texmf-dist/tex/latex/psnfss/omxzplm.fd
File: omxzplm.fd 2002/09/08 Fontinst v1.914 font definitions for OMX/zplm.
)
LaTeX Font Info:    Try loading font information for OT1+zplm on input line 220
.

(d:/texlive/texlive/2018/texmf-dist/tex/latex/psnfss/ot1zplm.fd
File: ot1zplm.fd 2002/09/08 Fontinst v1.914 font definitions for OT1/zplm.
)
Package microtype Info: Loading generic protrusion settings for font family
(microtype)             `zplm' (encoding: OT1).
(microtype)             For optimal results, create family-specific settings.
(microtype)             See the microtype manual for details.
LaTeX Font Info:    Font shape `U/msa/m/n' will be
(Font)              scaled to size 10.42007pt on input line 220.

(d:/texlive/texlive/2018/texmf-dist/tex/latex/microtype/mt-msa.cfg
File: mt-msa.cfg 2006/02/04 v1.1 microtype config. file: AMS symbols (a) (RS)
)
LaTeX Font Info:    Font shape `U/msa/m/n' will be
(Font)              scaled to size 7.91925pt on input line 220.
LaTeX Font Info:    Font shape `U/msa/m/n' will be
(Font)              scaled to size 6.25204pt on input line 220.
LaTeX Font Info:    Font shape `U/msb/m/n' will be
(Font)              scaled to size 10.42007pt on input line 220.

(d:/texlive/texlive/2018/texmf-dist/tex/latex/microtype/mt-msb.cfg
File: mt-msb.cfg 2005/06/01 v1.0 microtype config. file: AMS symbols (b) (RS)
)
LaTeX Font Info:    Font shape `U/msb/m/n' will be
(Font)              scaled to size 7.91925pt on input line 220.
LaTeX Font Info:    Font shape `U/msb/m/n' will be
(Font)              scaled to size 6.25204pt on input line 220.
LaTeX Font Info:    Font shape `T1/ppl/bx/n' in size <10> not available
(Font)              Font shape `T1/ppl/b/n' tried instead on input line 220.
LaTeX Font Info:    Font shape `U/msa/m/n' will be
(Font)              scaled to size 9.37807pt on input line 220.
LaTeX Font Info:    Font shape `U/msa/m/n' will be
(Font)              scaled to size 7.29405pt on input line 220.
LaTeX Font Info:    Font shape `U/msa/m/n' will be
(Font)              scaled to size 5.21004pt on input line 220.
LaTeX Font Info:    Font shape `U/msb/m/n' will be
(Font)              scaled to size 9.37807pt on input line 220.
LaTeX Font Info:    Font shape `U/msb/m/n' will be
(Font)              scaled to size 7.29405pt on input line 220.
LaTeX Font Info:    Font shape `U/msb/m/n' will be
(Font)              scaled to size 5.21004pt on input line 220.
LaTeX Font Info:    Font shape `T1/ppl/bx/n' in size <9> not available
(Font)              Font shape `T1/ppl/b/n' tried instead on input line 220.
<Definitions/logo-updates.pdf, id=16, 832.75539pt x 281.85541pt>
File: Definitions/logo-updates.pdf Graphic file (type pdf)
<use Definitions/logo-updates.pdf>
Package pdftex.def Info: Definitions/logo-updates.pdf  used on input line 220.
(pdftex.def)             Requested size: 50.43332pt x 17.07182pt.
LaTeX Font Info:    Font shape `T1/ppl/bx/n' in size <8> not available
(Font)              Font shape `T1/ppl/b/n' tried instead on input line 239.
 [1

{d:/texlive/texlive/2018/texmf-var/fonts/map/pdftex/updmap/pdftex.map} <./Defin
itions/nanomaterials-logo-eps-converted-to.pdf> <./Definitions/logo-mdpi-eps-co
nverted-to.pdf> <./Definitions/logo-updates.pdf>]
<Figures/FigureS1.pdf, id=57, 1475.40504pt x 728.6934pt>
File: Figures/FigureS1.pdf Graphic file (type pdf)
<use Figures/FigureS1.pdf>
Package pdftex.def Info: Figures/FigureS1.pdf  used on input line 248.
(pdftex.def)             Requested size: 433.62pt x 214.16212pt.
 [2 <./Figures/FigureS1.pdf>] [3]
Overfull \hbox (8.26271pt too wide) in paragraph at lines 276--276
 []|\T1/ppl/m/n/9 (-20) Interaction| 
 []


Overfull \hbox (5.83647pt too wide) in paragraph at lines 277--277
 []|[]| 
 []


Overfull \hbox (1.34776pt too wide) in paragraph at lines 281--281
 []|[]| 
 []


Overfull \hbox (4.1154pt too wide) in paragraph at lines 287--287
 []|[]| 
 []


Overfull \hbox (26.38148pt too wide) in paragraph at lines 287--287
 []|[]| 
 []


Overfull \hbox (34.14322pt too wide) in paragraph at lines 287--288
 []|[]| 
 []

[4

]
Overfull \hbox (2.47537pt too wide) in paragraph at lines 319--335
 [][] 
 []

[5

]
<Figures/FigureS2.pdf, id=116, 1670.59349pt x 752.4361pt>
File: Figures/FigureS2.pdf Graphic file (type pdf)
<use Figures/FigureS2.pdf>
Package pdftex.def Info: Figures/FigureS2.pdf  used on input line 349.
(pdftex.def)             Requested size: 433.62pt x 195.2958pt.
 [6

 <./Figures/FigureS2.pdf>]
<Figures/FigureS3.pdf, id=153, 1173.00636pt x 1050.76366pt>
File: Figures/FigureS3.pdf Graphic file (type pdf)
<use Figures/FigureS3.pdf>
Package pdftex.def Info: Figures/FigureS3.pdf  used on input line 359.
(pdftex.def)             Requested size: 361.34999pt x 323.68109pt.
 [7

 <./Figures/FigureS3.pdf>]
<Figures/FigureS4.pdf, id=181, 1906.604pt x 1678.89317pt>
File: Figures/FigureS4.pdf Graphic file (type pdf)
<use Figures/FigureS4.pdf>
Package pdftex.def Info: Figures/FigureS4.pdf  used on input line 369.
(pdftex.def)             Requested size: 361.34999pt x 318.17325pt.
 [8

 <./Figures/FigureS4.pdf>]
Package epstopdf Info: Source file: <Definitions/logo-ccby.eps>
(epstopdf)                    date: 2018-07-22 06:33:50
(epstopdf)                    size: 484140 bytes
(epstopdf)             Output file: <Definitions/logo-ccby-eps-converted-to.pdf
>
(epstopdf)                    date: 2019-10-15 15:23:05
(epstopdf)                    size: 11987 bytes
(epstopdf)             Command: <repstopdf --outfile=Definitions/logo-ccby-eps-
converted-to.pdf Definitions/logo-ccby.eps>
(epstopdf)             \includegraphics on input line 400.
Package epstopdf Info: Output file is already uptodate.
<Definitions/logo-ccby-eps-converted-to.pdf, id=206, 120.45pt x 42.1575pt>
File: Definitions/logo-ccby-eps-converted-to.pdf Graphic file (type pdf)
<use Definitions/logo-ccby-eps-converted-to.pdf>
Package pdftex.def Info: Definitions/logo-ccby-eps-converted-to.pdf  used on in
put line 400.
(pdftex.def)             Requested size: 83.4452pt x 29.2064pt.
LaTeX Font Info:    Try loading font information for OMS+ppl on input line 400.

 (d:/texlive/texlive/2018/texmf-dist/tex/latex/psnfss/omsppl.fd
File: omsppl.fd 
)
LaTeX Font Info:    Font shape `OMS/ppl/m/n' in size <9> not available
(Font)              Font shape `OMS/cmsy/m/n' tried instead on input line 400.


AED: lastpage setting LastPage

Underfull \hbox (badness 10000) in paragraph at lines 400--400

 []

[9

 <./Definitions/logo-ccby-eps-converted-to.pdf>]
Package atveryend Info: Empty hook `BeforeClearDocument' on input line 400.
Package atveryend Info: Empty hook `AfterLastShipout' on input line 400.
 (./SI.aux)
Package atveryend Info: Executing hook `AtVeryEndDocument' on input line 400.
Package atveryend Info: Executing hook `AtEndAfterFileList' on input line 400.
Package rerunfilecheck Info: File `SI.out' has not changed.
(rerunfilecheck)             Checksum: 69B8D2E7B1A6C5CBF126E12737AA53BD;99.
 ) 
Here is how much of TeX's memory you used:
 28283 strings out of 492616
 494039 string characters out of 6128959
 621285 words of memory out of 5000000
 31515 multiletter control sequences out of 15000+600000
 65642 words of font info for 234 fonts, out of 8000000 for 9000
 1141 hyphenation exceptions out of 8191
 62i,20n,56p,2097b,481s stack positions out of 5000i,500n,10000p,200000b,80000s
{d:/texlive/texlive/2018/texmf-dist/fonts/enc/dvips/base/8r.enc}<d:/texlive/t
exlive/2018/texmf-dist/fonts/type1/public/amsfonts/cm/cmex10.pfb><d:/texlive/te
xlive/2018/texmf-dist/fonts/type1/public/amsfonts/cm/cmr10.pfb><d:/texlive/texl
ive/2018/texmf-dist/fonts/type1/public/amsfonts/cm/cmsy10.pfb><d:/texlive/texli
ve/2018/texmf-dist/fonts/type1/public/amsfonts/cm/cmsy9.pfb><d:/texlive/texlive
/2018/texmf-dist/fonts/type1/public/mathpazo/fplmri.pfb><d:/texlive/texlive/201
8/texmf-dist/fonts/type1/urw/palatino/uplb8a.pfb><d:/texlive/texlive/2018/texmf
-dist/fonts/type1/urw/palatino/uplr8a.pfb><d:/texlive/texlive/2018/texmf-dist/f
onts/type1/urw/palatino/uplri8a.pfb>
Output written on SI.pdf (9 pages, 4525135 bytes).
PDF statistics:
 252 PDF objects out of 1000 (max. 8388607)
 165 compressed objects within 2 object streams
 21 named destinations out of 1000 (max. 500000)
 44605 words of extra memory for PDF output out of 51595 (max. 10000000)
